# Supplementary material for: Effect of temperature acclimation period on upper thermal tolerance in a terrestrial salamander
Source: PeerJ. 2026 Feb 3;14:e20775. doi: 10.7717/peerj.20775 (PMC12880107; doi:10.7717/peerj.20775)
Supplement: Supplemental Information 1 [file peerj-14-20775-s001.r]

#######Salamanders Analisis###########
library(ggplot2)
library(dplyr)
library(car)
library(gt)
proj_data<-read.csv("Raw_data.csv",sep=",", header=T)
summary(proj_dat)
###############################################################################
####Graph 1. boxplot
Trt <- factor(proj_Dat$Treatment, 
              levels = c("Control", "Short_term", "Long_term"))

a <- ggplot(proj_data, aes(x = Trt, y = Ctmax, fill = Trt)) +geom_boxplot(alpha = 0.8, outlier.shape = NA, show.legend = FALSE) +
  geom_jitter(shape = 16, size = 1.5, alpha = 0.7, position = position_jitter(0.2), show.legend = FALSE) +
    scale_fill_manual(name = "Treatment",values = c("Control" = "#00485A", "Short_term" = "#b77b1e", "Long_term" = "#802c3b"),
    labels = c("Control", "Short term", "Long term")) + theme_bw() +labs(title = "", x = "Acclimation treatment", y = "CTmax") +
  theme(axis.text.x  = element_text(size = 15),
    axis.text.y  = element_text(size = 15),
    axis.title.x = element_text(size = 14, face = "bold"),
    axis.title.y = element_text(size = 14, face = "bold")
  ) +  scale_x_discrete(
    labels = c("Control" = "Control", 
               "Short_term" = "Short term", 
               "Long_term" = "Long term"))

a
Fig1<-ggsave(a, filename="Fig1.png", height = 150, width = 180, units = "mm")

############################Data analysis#######################################
attach(proj_dat)

modelBC <- lm(Mass ~ SVL) #residuals as body condition variable
proj_data$residuals <- resid(modelBC)
proj_data$Treatment_ord <- ordered(proj_data$Treatment, 
                                   levels = c("Control", "Short_term", "Long_term")) #treatment level order for ordered analysis

attach(proj_data)

ordered_ancova.1 <- aov(Ctmax ~ Treatment_ord * residuals * SEX, data=proj_data) #interaction model
anova(ordered_ancova.1)

ordered_ancova.2 <- aov(Ctmax ~ Treatment_ord + residuals + SEX, data=proj_data) #additive model
anova(ordered_ancova.2) 

ordered_anova <- aov(Ctmax ~ Treatment_ord, data=proj_data) #model with just acclimation period
anova(ordered_anova)

summary(ordered_anova, 
        split = list(Treatment_ord = list(
          "Linear Trend" = 1,      # Tests for a constant rate of change across groups
          "Quadratic Trend" = 2    # Tests for a bend or curve in the relationship
        ))) #results of ordered ANOVA

tuk <- TukeyHSD(ordered_anova) #results of post-hoc comparisons
tuk
