# Supplementary material for: Effect of temperature acclimation period on upper thermal tolerance in a terrestrial salamander
Source: PeerJ. 2026 Feb 3;14:e20775. doi: 10.7717/peerj.20775 (PMC12880107; doi:10.7717/peerj.20775)
Supplement: Supplemental Information 2 [file peerj-14-20775-s002.csv]

ID	SEX	Mass	Ctmax	Tinitial	Bath_Temp	SVL	Body_cond	Treatment
WL045	M	1	30.7	20.6	21.1	42.5	0.023529412	Short_term
WL062	M	0.85	31.6	20.6	21.1	47.875	0.017754569	Long_term
WL049	F	0.91	32.1	21.7	23.9	37.75	0.02410596	Control
WL036	M	0.86	32.4	22.1	24.3	40.4	0.021287129	Long_term
WL022	F	0.89	32.7	21.3	22.7	41.175	0.021615058	Control
WL052	M	0.81	32.8	21.7	23.9	44.1	0.018367347	Control
WL041	F	0.68	32.9	21.3	22.7	43.325	0.015695326	Control
WL054	M	0.92	32.9	23.8	23.8	44.15	0.020838052	Control
WL037	F	0.59	33.1	20.8	22.1	44.125	0.013371105	Control
WL033	M	0.67	33.2	23.8	23.8	45.175	0.014831212	Long_term
WL043	M	0.7	33.3	20.8	22.3	41.925	0.016696482	Short_term
WL029	M	0.74	33.4	20.9	21.9	43.125	0.01715942	Control
WL005	M	0.83	33.5	20.9	21.9	47.6	0.017436975	Control
WL046	M	0.78	33.5	20.8	22.3	49.175	0.015861718	Short_term
WL050	M	0.86	33.7	20.6	21.9	44.725	0.019228619	Control
WL011	M	0.76	33.8	20.9	21.9	44.275	0.017165443	Short_term
WL065	M	0.63	33.8	22	23.2	39.475	0.015959468	Control
WL009	F	0.79	34	20.6	21.9	41.65	0.018967587	Long_term
WL034	M	0.75	34.2	20.9	23	41.3	0.018159806	Short_term
WL039	M	0.97	34.2	21.7	23.9	39.95	0.02428035	Short_term
WL012	F	0.65	34.3	20.8	22.1	47.025	0.013822435	Short_term
WL001	M	0.84	34.4	20.8	22.1	42.925	0.019569016	Control
WL059	M	0.69	34.4	20.8	22.3	42.65	0.016178195	Control
WL006	M	0.62	34.5	22.1	24.3	41.175	0.015057681	Short_term
WL025	F	0.72	34.5	21.7	23.2	41.2	0.017475728	Control
WL060	M	0.62	34.5	22.1	24.3	39.475	0.015706143	Short_term
WL018	M	0.77	34.6	21.7	23.2	44.875	0.017158774	Long_term
WL003	M	0.7	34.7	20.9	23.4	41.95	0.016686532	Long_term
WL008	M	0.86	34.7	20.9	23	42.825	0.020081728	Control
WL017	M	1.01	34.7	20.6	21.1	46.625	0.021662198	Long_term
WL021	F	0.73	34.7	20.6	22.1	43.025	0.01696688	Long_term
WL040	F	0.91	34.7	21.7	23.2	45.95	0.019804135	Control
WL023	F	0.8	34.8	20.9	22.8	42.925	0.018637158	Short_term
WL057	F	0.87	34.9	22	23.6	47.025	0.018500797	Long_term
WL015	M	0.92	35	22	23.6	44.275	0.020779221	Long_term
WL032	M	0.88	35	20.9	23.4	40.6	0.021674877	Long_term
WL024	F	0.81	35.2	20.6	21.9	43.5	0.01862069	Short_term
WL031	F	0.72	35.2	21.3	23	41.15	0.017496962	Short_term
WL058	M	0.63	35.2	21.9	22.8	41.175	0.015300546	Long_term
WL035	M	0.83	35.4	20.9	23.4	41.35	0.020072551	Short_term
WL061	M	1.11	35.5	21.3	23	48.6	0.022839506	Control
WL007	M	0.79	35.7	20.6	22.1	44.675	0.017683268	Long_term
WL004	F	0.6	35.9	22	23.6	46.1	0.013015184	Long_term
WL063	F	0.87	35.9	20.8	21.2	44.8975	0.019377471	Short_term
WL048	M	0.64	36	21.9	22.8	45.875	0.013950954	Control
WL047	M	0.86	36.2	20.9	22.8	43.325	0.019849971	Long_term
WL013	M	0.85	36.5	22	23.2	41.9	0.020286396	Short_term
WL030	M	0.76	36.7	20.9	22.8	43.25	0.017572254	Short_term
WL038	M	0.69	36.7	23.8	23.8	36.15	0.019087137	Short_term
WL010	M	0.75	37.1	20.8	21.2	37.175	0.020174849	Long_term
WL014	M	0.71	37.1	21.3	23	38.55	0.018417639	Long_term
WL056	M	0.81	37.1	21.9	22.8	43.75	0.018514286	Short_term
WL019	F	0.73	37.2	20.9	23	44.825	0.016285555	Control
WL042	F	0.61	37.6	20.6	22.1	41.35	0.014752116	Short_term
WL051	M	0.89	38	22	23.2	46.4	0.019181034	Long_term
